# Supplementary material for: Receptor-informed network control theory links LSD and psilocybin to a flattening of the brain’s control energy landscape
Source: Nat Commun. 2022 Oct 3;13:5812. doi: 10.1038/s41467-022-33578-1 (PMC9530221; doi:10.1038/s41467-022-33578-1)
Supplement: Supplementary file 4 — Source Data [file 41467_2022_33578_MOESM4_ESM.xlsx]

## Sheet: Figure 3b
Figure 3b
		LSD				PCB
Left		MS-1a	MS-1b	MS-2a	MS-2b	MS-1a	MS-1b	MS-2a	MS-2b
	FO	0.288018	0.370968	0.175115	0.165899	0.290323	0.258065	0.218894	0.232719
		0.387097	0.331797	0.124424	0.156682	0.317972	0.299539	0.193548	0.18894
		0.320276	0.324885	0.152074	0.202765	0.285714	0.313364	0.179724	0.221198
		0.274194	0.341014	0.154378	0.230415	0.313364	0.320276	0.16129	0.205069
		0.301843	0.308756	0.248848	0.140553	0.278802	0.320276	0.228111	0.172811
		0.324885	0.35023	0.202765	0.12212	0.248848	0.271889	0.193548	0.285714
		0.308756	0.317972	0.175115	0.198157	0.313364	0.322581	0.163594	0.200461
		0.343318	0.292627	0.179724	0.184332	0.25576	0.239631	0.258065	0.246544
		0.345622	0.359447	0.145161	0.14977	0.357143	0.331797	0.165899	0.145161
		0.306452	0.343318	0.195853	0.154378	0.271889	0.251152	0.274194	0.202765
		0.299539	0.313364	0.179724	0.207373	0.271889	0.329493	0.179724	0.218894
		0.373272	0.320276	0.142857	0.163594	0.31106	0.361751	0.14977	0.177419
		0.290323	0.301843	0.223502	0.184332	0.264977	0.294931	0.195853	0.24424
		0.299539	0.345622	0.172811	0.182028	0.228111	0.288018	0.241935	0.241935
		0.317972	0.308756	0.191244	0.182028	0.313364	0.297235	0.21659	0.172811
	mean	0.31874	0.328725	0.177573	0.174962	0.288172	0.3	0.201382	0.210445
	sd	0.0316488	0.0225367	0.0323574	0.0284003	0.0332134	0.0337652	0.0372837	0.0364699
Center		LSD				PCB
	DT	MS-1a	MS-1b	MS-2a	MS-2b	MS-1a	MS-1b	MS-2a	MS-2b
		8.94872	9.80515	5.63187	7.51515	7.43056	7.54464	6.10504	8.41667
		10.5	10.2857	6	4.85714	8.11765	8.125	6	5.46667
		9.3125	9.21429	5.11905	6.76923	8.92308	8.84454	5.83516	6.65714
		8.08333	8.0117	5.44805	5.88235	8.24632	7.72222	4.5375	6.84615
		7.9375	7.05263	6.17647	5.18182	7.32222	8.6875	7.72619	5.53297
		8.71805	10.6106	5.55556	4.36667	6.5625	7.61943	6.72436	7.0125
		7.44444	7.36695	3.89474	5.95192	9.06667	9.05462	5.27083	7.56061
		8.49346	7.5	5.3619	5.39286	6.52941	8.8	8.33333	7.90659
		8.83333	8.70588	4.5	4.81319	9.38235	7.95833	4.26429	5.51538
		8.08088	11.9808	6.07143	6.09091	7.64167	6.22549	6.81373	6.75
		9.47917	8.58647	6.8	5.44444	6.74342	7.15	4.76667	5.60714
		9.79286	11.7133	5.41667	4.72321	9.51923	10.5446	5	7.11667
		7.40972	9.39706	6.4375	5.66176	7.2915	6.73684	5.55462	6.45221
		9.2	9.07353	6.05263	6.28571	8.14286	8.47596	7.78333	8.2
		8.90833	8.66667	7.13333	5.84659	8.85714	7.82353	6.32895	5.36923
	mean	8.74282	9.19804	5.70661	5.6522	7.9851	8.08752	6.0696	6.694
	std	0.861533	1.48366	0.832684	0.831358	1.00914	1.05118	1.23253	1.0352
Right		LSD				PCB
	AR	MS-1a	MS-1b	MS-2a	MS-2b	MS-1a	MS-1b	MS-2a	MS-2b
		1.90996	2.25102	1.84175	1.36426	2.31924	2.04638	2.1146	1.63711
		2.18281	1.90996	1.22783	1.90996	2.31924	2.18281	1.90996	2.04638
		2.04638	2.1146	1.77353	1.77353	1.90996	2.1146	1.84175	1.97817
		2.04638	2.52387	1.70532	2.31924	2.25102	2.45566	2.1146	1.77353
		2.25102	2.59209	2.38745	1.63711	2.25102	2.18281	1.77353	1.84175
		2.25102	1.97817	2.18281	1.70532	2.25102	2.18281	1.70532	2.45566
		2.45566	2.59209	2.6603	1.97817	2.04638	2.1146	1.90996	1.56889
		2.38745	2.31924	1.97817	2.04638	2.31924	1.63711	1.90996	1.84175
		2.31924	2.45566	1.90996	1.84175	2.25102	2.52387	2.31924	1.56889
		2.25102	1.70532	1.90996	1.50068	2.1146	2.38745	2.38745	1.77353
		1.90996	2.25102	1.63711	2.25102	2.38745	2.72851	2.25102	2.31924
		2.31924	1.63711	1.56889	2.04638	1.97817	2.04638	1.77353	1.50068
		2.31924	1.97817	2.04638	1.97817	2.18281	2.59209	2.1146	2.25102
		2.1146	2.25102	1.90996	1.70532	1.70532	1.97817	1.84175	1.70532
		2.1146	2.1146	1.63711	1.84175	2.1146	2.25102	2.1146	1.90996
	mean	2.19191	2.17826	1.89177	1.85994	2.16007	2.22829	2.00546	1.87813
	std	0.164817	0.298968	0.34635	0.259704	0.18532	0.274874	0.212291	0.286942

## Sheet: Figure 3c
Figure 3c
		PSILO				PCB
Left		MS-1a	MS-1b	MS-2a	MS-2b	MS-1a	MS-1b	MS-2a	MS-2b
	FO	0.22	0.33	0.23	0.22	0.28	0.26	0.23	0.23
		0.23	0.31	0.22	0.24	0.2	0.19	0.34	0.27
		0.28	0.36	0.21	0.15	0.26	0.28	0.19	0.27
		0.35	0.37	0.14	0.14	0.35	0.36	0.18	0.11
		0.32	0.31	0.23	0.14	0.26	0.38	0.16	0.2
		0.33	0.34	0.16	0.17	0.19	0.32	0.17	0.32
		0.3	0.36	0.21	0.13	0.26	0.31	0.2	0.23
		0.31	0.33	0.19	0.17	0.18	0.21	0.3	0.31
		0.16	0.26	0.27	0.31	0.24	0.28	0.26	0.22
	mean	0.277778	0.33	0.206667	0.185556	0.246667	0.287778	0.225556	0.24
	sd	0.0620036	0.0339116	0.0390512	0.0598145	0.0526783	0.0630035	0.0624722	0.0634429
Center		PSILO				PCB
	DT	MS-1a	MS-1b	MS-2a	MS-2b	MS-1a	MS-1b	MS-2a	MS-2b
		6.6	6.1875	5.75	5.5	10.5	8.66667	7.66667	7.66667
		6.9	8.45455	6	6.54545	10	7.125	14.5714	13.5
		6.46154	9	10.5	5.625	9.75	8.4	8.14286	6.75
		8.07692	7.92857	3.81818	3.81818	7.5	6.75	7.71429	4.71429
		6.85714	8.45455	6.27273	5.25	7.8	12.6667	6.85714	6
		6.1875	10.2	4.8	5.66667	8.14286	7.38462	5.66667	8.72727
		8.18182	9	5.72727	5.57143	7.8	7.75	8.57143	6.9
		8.45455	6.6	5.7	4.63636	4.90909	9	6.92308	11.625
		6	7.09091	7.36364	11.625	9	9.33333	9.75	7.33333
	mean	7.07994	8.10179	6.21465	6.02646	8.37799	8.56403	8.42928	8.13517
	std	0.918909	1.28631	1.87738	2.23046	1.69303	1.7701	2.57482	2.78117
Right		PSILO				PCB
	AR	MS-1a	MS-1b	MS-2a	MS-2b	MS-1a	MS-1b	MS-2a	MS-2b
		2	3.2	2.4	2.4	1.6	1.8	1.8	1.8
		2	2.2	2.2	2.2	1.2	1.6	1.4	1.2
		2.6	2.4	1.2	1.6	1.6	2	1.4	2.4
		2.6	2.8	2.2	2.2	2.8	3.2	1.4	1.4
		2.8	2.2	2.2	1.6	2	1.8	1.4	2
		3.2	2	2	1.8	1.4	2.6	1.8	2.2
		2.2	2.4	2.2	1.4	2	2.4	1.4	2
		2.2	3	2	2.2	2.2	1.4	2.6	1.6
		1.6	2.2	2.2	1.6	1.6	1.8	1.6	1.8
	mean	2.35556	2.48889	2.06667	1.88889	1.82222	2.06667	1.64444	1.82222
	std	0.487625	0.413656	0.34641	0.362093	0.484195	0.565685	0.397213	0.380058

## Sheet: Figure 5
Figure 5
Left		5-HT2a	5-HT1a	5-HT1b	5-HT4	5-HTT	Uniform
	Energy	253832	348108	309522	455723	468587	753670
		523975	740906	680817	977211	1.05516e+06	1.69941e+06
		483579	676214	595837	878601	914724	1.46877e+06
		415713	597030	518592	770913	787048	1.29847e+06
		433872	611917	563537	811956	891449	1.41291e+06
		348447	494242	451283	652062	713307	1.13542e+06
		398416	563198	512078	741293	820142	1.28247e+06
		353457	509188	450150	660942	708930	1.13174e+06
		429071	608973	553548	795152	865767	1.37867e+06
		238915	332252	314268	445481	496522	785188
		461905	645068	593072	855329	926991	1.48467e+06
		622174	880290	790510	1.15642e+06	1.23623e+06	1.98269e+06
		297124	420851	380820	554974	598160	957206
		388149	561114	487993	717903	732585	1.20671e+06
		446974	617796	587709	833461	930892	1.48315e+06
	mean	406373	573810	519316	753828	809766	1.29741e+06
	sd	100800	142940	129398	187748	202957	325794
Right		5-HT2a	5-HT1a	5-HT1b	5-HT4	5-HTT	Uniform
	Energy	313025	437087	405974	584707	646356	1.0206e+06
		305389	434404	388359	568505	612373	974461
		451302	614782	591218	840691	911439	1.46191e+06
		101134	141541	131685	189775	208453	333334
		573424	852330	725236	1.0901e+06	1.16869e+06	1.86742e+06
		370430	532492	463089	684390	699346	1.15201e+06
		342209	479876	443884	634469	687012	1.10087e+06
		280415	391705	356833	515715	555362	881754
		178133	244362	229629	328129	353101	568862
	mean	323940	458731	415101	604053	649125	1.04014e+06
	sd	138843	205328	176512	263822	281665	451379

## Sheet: Figure 6
Figure 6
		left x	center x	right x	y
		∆DT	∆AR	∆LZ	∆E
		0.0391541	-0.0484581	-0.0309278	-0.283593
		0.0662746	-0.0782609	-0.111111	-0.101436
		0.00255693	-0.00877193	-0.0204082	-0.37759
		0.00133694	0	-0.010101	-0.449475
		-0.0525099	0.0483871	0.0291262	-0.334987
		0.0233	-0.0285714	-0.0505051	-0.179362
		-0.113192	0.11811	0.0625	-0.525093
		-0.08267	0.0622407	0.049505	-0.283312
		-0.00496462	-0.00793651	0.0416667	-0.402729
		0.0803473	-0.0808511	-0.0833333	-0.129378
		0.110721	-0.0923077	-0.0612245	-0.187043
		-0.0083745	0.0183486	0.010989	-0.178928
		0.0522536	-0.046875	-0.0967742	-0.39951
		-0.0314847	0.0493274	0.0217391	-0.371372
		0.0369241	-0.0423729	-0.0588235	-0.0359235
	mean	0.0079782	-0.00919944	-0.0205122	-0.282649
	sd	0.0608396	0.0598481	0.0554935	0.141946
